# Supplementary material for: Microfluidic Isolation of Neuronal-Enriched Extracellular Vesicles Shows Distinct and Common Neurological Proteins in Long COVID, HIV Infection and Alzheimer’s Disease
Source: Int J Mol Sci. 2024 Mar 29;25(7):3830. doi: 10.3390/ijms25073830 (PMC11011771; doi:10.3390/ijms25073830)
Supplement: Supplementary file 1 [file ijms-25-03830-s001.zip]

Archive with 1 entries (1 files):
- ijms-2897081-supplementary.pdf
